# Supplementary material for: Using prediction polling to harness collective intelligence for disease forecasting
Source: BMC Public Health. 2021 Nov 20;21:2132. doi: 10.1186/s12889-021-12083-y (PMC8605461; doi:10.1186/s12889-021-12083-y)
Supplement: Supplementary file 1 — Additional file 1. [file 12889_2021_12083_MOESM1_ESM.xlsx]

## Sheet: List of settled IFPs
IFP 2719	How many US states will have state-wide school closures still in place on April 15, 2020?
96 forecasters	Outcomes	Resolution
	29 states or fewer
Start: 17 Mar 2020	30-39 states
Close: 14 Apr 2020	40-49 states
	50 states	✔
IFP 2706	How many US states will report more than 200 confirmed cases of COVID-19 on or before April 2, 2020?
92 forecasters	Outcomes	Resolution
	12 states or fewer
Start: 11 Mar 2020	13-25 states
Close: 1 Apr 2020	26-38 states
	39 - 50	✔
IFP 2701	How many WHO member states will report more than 1000 confirmed cases of COVID-19 on or before April 2, 2020?
91 forecasters	Outcomes	Resolution
	15 WHO member states or fewer
Start: 11 Mar 2020	16-30 WHO member states
Close: 1 Apr 2020	31-45 WHO member states
	46 WHO member states or more	✔
IFP 2711	What will the total number of confirmed COVID-19 cases reported in the United States be on April 15, 2020?
85 forecasters	Outcomes	Resolution
	8,000 cases or fewer
Start: 11 Mar 2020	8,001 - 20,000 cases
Close: 24 Mar 2020	20,001 - 40,000 cases
	40,001 cases or more	✔
IFP 2601	How many cases of nCoV-2019 will be confirmed in the United States by February 29, 2020?
96 forecasters	Outcomes	Resolution
	20 or fewer
Start: 26 Jan 2020	21 - 100	✔
Close: 29 Feb 2020	101 - 300
	301 or greater
IFP 2616	How many *additional* countries will confirm at least one case of nCoV-2019 by February 29, 2020?
94 forecasters	Outcomes	Resolution
	15 or fewer
Start: 27 Jan 2020	16 - 25
Close: 29 Feb 2020	26 - 35
	36 or more	✔
IFP 2506	What will be the average weekly number of federal subjects of Russia reporting influenza and acute respiratory infection activity exceeding the morbidity and epidemic threshold by 50% or more between and including epi week 4 and epi week 7?
59 forecasters	Outcomes	Resolution
	4 or fewer Federal Subjects	✔
Start: 14 Jan 2020	5-7 Federal Subjects
Close: 14 Feb 2020	8-10 Federal Subjects
	11 or more Federal Subjects
IFP 2501	What will be the average weekly number of EU and EEA countries experiencing “high” or “very high” influenza intensity, as reported by the ECDC, between and including epi weeks 4 and 7?
62 forecasters	Outcomes	Resolution
	2 or fewer countries
Start: 14 Jan 2020	3-4 countries	✔
Close: 14 Feb 2020	5-6 countries
	7 or more countries
IFP 2417	What will be the average weekly number of US states experiencing “high” levels of ILI activity, as reported by the US CDC, between and including epi weeks 4 and 7?
63 forecasters	Outcomes	Resolution
	25 or fewer states
Start: 14 Jan 2020	26-29 states
Close: 14 Feb 2020	30 -33 states
	34 or more states	✔
IFP 2606	How many cases of nCoV-2019 will be confirmed worldwide by the World Health Organization by February 29, 2020?
69 forecasters	Outcomes	Resolution
	10,000 or fewer
Start: 26 Jan 2020	10,001 - 25,000
Close: 9 Feb 2020	25,001-40,000
	40,001 or greater	✔
IFP 2516	Will a Public Health Emergency of International concern be declared related to the outbreak of the 2019 novel coronavirus (nCoV) recently identified in Wuhan, China on or before February 13th?
88 forecasters	Outcomes	Resolution
	Yes	✔
Start: 14 Jan 2020	No
Close: 30 Jan 2020
IFP 2511	In how many locations outside of Wuhan, China and the one case confirmed January 13th in Thailand, will a new case of the 2019 novel coronavirus (nCoV) identified in Wuhan, China be diagnosed by February 13th?
48 forecasters	Outcomes	Resolution
	0 locations
Start: 14 Jan 2020	1-2 locations
Close: 21 Jan 2020	3-4 locations
	5 or more locations	✔
IFP 2404	How many dengue cases will be reported in Singapore by its National Environment Agency (NEA) between and including epidemiological weeks 48 and 52?
39 forecasters	Outcomes	Resolution
	Under 1500	✔
Start: 24 Nov 2019	1500 - 1999
Close: 31 Dec 2019	2000 - 2499
	2500 - 2999
	Over 2999
IFP 1501	How many total cases of circulating vaccine-derived poliovirus (cVDPV) will be reported globally in 2019?
154 forecasters	Outcomes	Resolution
	Fewer than 40
Start: 7 Jul 2019	40 to 79
Close: 31 Dec 2019	80 to 119
	120 or more	✔
IFP 601	Will the Asian longhorned tick (ALT) be identified as the vector for 1 or more human cases of Powassan encephalitis in 2019 in the continental US?
252 forecasters	Outcomes	Resolution
	Yes
Start: 17 Mar 2019	No	✔
Close: 31 Dec 2019
IFP 2313	Which influenza virus lineage will be the most prevalent lineage circulating in the WHO European Region between and including epidemiological weeks 44 through 52?
55 forecasters	Outcomes	Resolution
	A/(H1N1)pdm09-like virus
Start: 27 Oct 2019	A/(H3N2)-like virus	✔
Close: 28 Dec 2019	B/Victoria lineage
	B/Yamagata lineage
	Other
IFP 2307	Which influenza virus lineage will be the most prevalent lineage circulating in the United States during and including epidemiological weeks 44 through 52?
59 forecasters	Outcomes	Resolution
	A/(H1N1)pdm09-like virus
Start: 27 Oct 2019	A/(H3N2)-like virus
Close: 28 Dec 2019	B/Victoria lineage	✔
	B/Yamagata lineage
	Other
IFP 2410	Will the ongoing Ebola outbreak in the Democratic Republic of Congo be officially declared over by January 31, 2020?
35 forecasters	Outcomes	Resolution
	Yes
Start: 1 Dec 2019	No	✔
Close: 21 Dec 2019
IFP 1806	How many cases of acute flaccid myelitis (AFM) will be reported in the US between January 1, 2019 and November 30, 2019?
113 forecasters	Outcomes	Resolution
	40 or fewer	✔
Start: 11 Aug 2019	41 to 80
Close: 29 Nov 2019	81 or more
IFP 2101	How many EU and EU neighboring countries will report at least one new case of West Nile virus in humans or equids between September 13 and November 15, 2019?
75 forecasters	Outcomes	Resolution
	6 or fewer countries
Start: 15 Sep 2019	7-12 countries
Close: 14 Nov 2019	13 or more countries	✔
IFP 1901	In how many epidemiological weeks between and including Week 33 and Week 43 (of 2019) will India report at least one new case of Japanese encephalitis (JE)?
91 forecasters	Outcomes	Resolution
	0-2
Start: 18 Aug 2019	3 to 5
Close: 1 Nov 2019	6 to 8	✔
	9 to 11
IFP 2301	How many countries will report at least one new or ongoing outbreak of African swine fever (ASF) in the OIE ASF situation report provided in approximately 2 weeks (late October)?
50 forecasters	Outcomes	Resolution
	Under 20
Start: 13 Oct 2019	20
Close: 31 Oct 2019	21
	22
	More than 22	✔
IFP 2006	Will the United States lose its WHO measles elimination status on or before November 1, 2019?
105 forecasters	Outcomes	Resolution
	Yes
Start: 1 Sep 2019	No	✔
Close: 31 Oct 2019
IFP 2105	How many confirmed cases of Lassa fever will be reported in Nigeria between and including epidemiological weeks 39 and 43?
61 forecasters	Outcomes	Resolution
	Fewer than 20 cases
Start: 22 Sep 2019	20 - 39 cases
Close: 25 Oct 2019	40 - 59 cases	✔
	60 or more cases
IFP 2110	How many states will report at least one confirmed case of Lassa fever between and including epidemiological weeks 39 and 43?
62 forecasters	Outcomes	Resolution
	Less than 5 states	✔
Start: 22 Sep 2019	5 - 7 states
Close: 25 Oct 2019	8 - 10 states
	Greater than or equal to 11 states
IFP 2202	How many counties in the United States will report at least one case of Eastern equine encephalitis (EEE) in 2019 before October 24, 2019?
63 forecasters	Outcomes	Resolution
	20 counties
Start: 29 Sep 2019	21-25 counties	✔
Close: 23 Oct 2019	26-30 counties
	31 or more counties
IFP 2207	How many cases of Eastern equine encephalitis (EEE) will be reported in the United States in 2019 before October 24, 2019?
63 forecasters	Outcomes	Resolution
	28 cases
Start: 29 Sep 2019	29-34 cases
Close: 23 Oct 2019	35-40 cases	✔
	41 or more cases
IFP 1401	Between and including epidemiological weeks 27 through 41, how many weeks will have an increase in the number of dengue cases reported in Singapore compared to the previous week?
158 forecasters	Outcomes	Resolution
	0-3	✔
Start: 30 Jun 2019	4 to 7
Close: 11 Oct 2019	8 to 11
	12 to 15
IFP 2009	How many total cases of tularemia for 2019 will be reported in Sweden on October 7, 2019?
73 forecasters	Outcomes	Resolution
	1000 cases or fewer	✔
Start: 8 Sep 2019	1001 - 1200 cases
Close: 6 Oct 2019	1201 - 1400
	More than 1400 cases
IFP 1701	How many cases of MERS will be reported to the WHO between August 1 and September 30, 2019?
94 forecasters	Outcomes	Resolution
	0-29	✔
Start: 28 Jul 2019	30-59
Close: 29 Sep 2019	60-89
	90 or more
IFP 2001	How many confirmed cases of Ebola virus disease will be reported in South Kivu before September 27, 2019?
82 forecasters	Outcomes	Resolution
	4
Start: 25 Aug 2019	5 to 10	✔
Close: 28 Sep 2019	11 to 30
	31 or more
IFP 1801	How many US states will report at least one case of neuroinvasive disease caused by Powassan virus before September 20, 2019?
98 forecasters	Outcomes	Resolution
	0-4
Start: 4 Aug 2019	5 to 9	✔
Close: 19 Sep 2019	10 to 15
	More than 15
IFP 1604	How many counties in Texas will report at least 1 confirmed case of anthrax in animals or humans between July 2, 2019 and August 20, 2019?
99 forecasters	Outcomes	Resolution
	4 or Fewer
Start: 21 Jul 2019	5 to 8	✔
Close: 19 Aug 2019	9 to 12
	More than 12
IFP 1601	Will there be confirmed local transmission of Zika, dengue, or chikungunya in the continental United States reported on or before October 15, 2019?
127 forecasters	Outcomes	Resolution
	Yes	✔
Start: 14 Jul 2019	No
Close: 12 Aug 2019
IFP 1406	How many countries, excluding the Democratic Republic of the Congo, will report locally transmitted cases of Ebola between July 1, 2019 and August 11, 2019 that are epidemiologically linked to the current DRC outbreak?
176 forecasters	Outcomes	Resolution
	0	✔
Start: 30 Jun 2019	1
Close: 10 Aug 2019	2
	3
	4 or more
IFP 1412	How many EU/EEA countries will report more than 100 cases of measles in July 2019 to ECDC?
155 forecasters	Outcomes	Resolution
	Less than 3
Start: 30 Jun 2019	3 or 4	✔
Close: 30 Jul 2019	5 or 6
	More than 6
IFP 1301	Will more than 8 confirmed cases of Ebola be reported in Uganda by June 30? (see question details)
56 forecasters	Outcomes	Resolution
	Yes
Start: 16 Jun 2019	No	✔
Close: 30 Jun 2019
IFP 1201	Will 30 or more states be listed as having reported measles to the CDC in the anticipated July 1 CDC measles case and outbreak report?
70 forecasters	Outcomes	Resolution
	Yes
Start: 2 Jun 2019	No	✔
Close: 30 Jun 2019
IFP 1110	How many new suspected cases of cholera in Yemen will be reported in June 2019?
68 forecasters	Outcomes	Resolution
	Fewer than 40,000
Start: 26 May 2019	40,000 to 65,000
Close: 30 Jun 2019	65,001 to 90,000	✔
	Greater than 90,000
IFP 301	How many countries in the Pan American Health Organization (PAHO) Region of the Americas will report a confirmed case of locally acquired yellow fever between January 1, 2019 and June 30, 2019?
142 forecasters	Outcomes	Resolution
	2
Start: 4 Feb 2019	3 to 5	✔
Close: 30 Jun 2019	6 to 8
	More than 8
IFP 917	Will there be confirmed local transmission of Zika, Dengue, or Chikungunya anywhere in the continental United States, reported before June 30, 2019?
97 forecasters	Outcomes	Resolution
	Yes
Start: 21 Apr 2019	No	✔
Close: 29 Jun 2019
IFP 1001	Will a case of African Swine Fever in swine be reported in any country or region of Oceania, North America, or South America by the OIE by June 30, 2019?
90 forecasters	Outcomes	Resolution
	Yes
Start: 28 Apr 2019	No	✔
Close: 29 Jun 2019
IFP 701	How many dengue cases will be reported in Singapore by its National Environment Agency (NEA) between and including epidemiological weeks 13 and 26 (March 24 – June 29)?
92 forecasters	Outcomes	Resolution
	Less than 1000
Start: 24 Mar 2019	1000-1999
Close: 29 Jun 2019	2000 or more	✔
IFP 1101	How many countries will report one or more new wild type poliovirus case with onset of paralysis by June 15, 2019?
78 forecasters	Outcomes	Resolution
	0
Start: 5 May 2019	1
Close: 14 Jun 2019	2	✔
	3 or more
IFP 1106	What will the total case count (probable and confirmed) linked to the ongoing Ebola outbreak in the Democratic Republic of Congo be by June 6?
76 forecasters	Outcomes	Resolution
	Fewer than 1950
Start: 12 May 2019	1950-2050	✔
Close: 5 Jun 2019	More than 2050
IFP 101	How many U.S. pediatric flu deaths will be reported by the CDC for the 2018-2019 flu season?
171 forecasters	Outcomes	Resolution
	Less than 80
Start: 7 Jan 2019	81 to 130	✔
Close: 31 May 2019	131 to 180
	More than 180
IFP 901	How many total confirmed measles cases for 2019 will be reported in the US CDC measles outbreak report on May 20, 2019?
84 forecasters	Outcomes	Resolution
	Fewer than 600
Start: 9 Apr 2019	601 to 749
Close: 19 May 2019	750 to 900	✔
	More than 900
IFP 906	How many total US states (including Washington ,DC) will be included in the US CDC measles outbreak report on May 20, 2019 as having reported measles cases in 2019?
84 forecasters	Outcomes	Resolution
	22 or Fewer
Start: 9 Apr 2019	23 to 28	✔
Close: 19 May 2019	29 to 34
	35 to 40
	More than 40
IFP 806	Which of the following Health Zones within the Democratic Republic of the Congo will see the highest number of newly reported confirmed and probable Ebola cases between April 8 and May 9, 2019?
71 forecasters	Outcomes	Resolution
	Beni
Start: 8 Apr 2019	Butembo
Close: 8 May 2019	Katwa	✔
	Mandima
	Vuhovi
	A Health Region not mentioned
IFP 912	How many Asian region countries will be reported as having new or ongoing outbreaks of African Swine Fever (ASF) in the World Organization for Animal Health (OIE) ASF report covering the last half of April 2019?
64 forecasters	Outcomes	Resolution
	3 or Fewer	✔
Start: 14 Apr 2019	4
Close: 30 Apr 2019	5
	6 or More
IFP 506	How many total Ebola cases (confirmed and probable) will be linked to the outbreak in the Democratic Republic of the Congo by April 11, 2019?
76 forecasters	Outcomes	Resolution
	Less than 920
Start: 3 Mar 2019	921-960
Close: 25 Mar 2019	961-1000
	1001 or more	✔
IFP 501	In Nigeria, how many weeks, between and including epidemiological weeks 9 and 12, will have 20 or more confirmed cases of Lassa Fever?
75 forecasters	Outcomes	Resolution
	0
Start: 24 Feb 2019	1
Close: 22 Mar 2019	2
	3 or 4	✔
IFP 106	Will the current H5N8 avian influenza outbreak spread outside Bulgaria before March 31, 2019?
132 forecasters	Outcomes	Resolution
	Yes	✔
Start: 7 Jan 2019	No
Close: 19 Mar 2019
IFP 401	Will the World Health Organization's Director-General declare the Ebola outbreak in the Democratic Republic of the Congo to be a Public Health Emergency of International Concern before March 15, 2019?
104 forecasters	Outcomes	Resolution
	Yes
Start: 11 Jan 2019	No	✔
Close: 14 Mar 2019
IFP 410	How many EU and EEA countries will the ECDC report as having “high” or “very high” influenza intensity during week 9 of 2019?
62 forecasters	Outcomes	Resolution
	0-3	✔
Start: 18 Feb 2019	4 to 6
Close: 2 Mar 2019	7 to 8
	9 to 12
	More than 12
IFP 404	How many US states will the CDC report as having “high” (level 8, 9, or 10) influenza-like illness activity during epidemiological week 9 of 2019?
61 forecasters	Outcomes	Resolution
	0 to 10
Start: 18 Feb 2019	11 to 18
Close: 2 Mar 2019	19 to 26
	27 to 34	✔
	35 or more
IFP 117	How many countries, excluding the Democratic Republic of the Congo, will see locally transmitted cases of Ebola linked to the current outbreak prior to February 28, 2019?
148 forecasters	Outcomes	Resolution
	0	✔
Start: 7 Jan 2019	1
Close: 28 Feb 2019	2 or 3
	4 or more
IFP 109	Will African Swine Fever be reported from Oceania, or North America, or South America by February 28, 2019?
126 forecasters	Outcomes	Resolution
	Yes
Start: 7 Jan 2019	No	✔
Close: 28 Feb 2019
IFP 204	How many United States counties, excluding Clark and King Counties in Washington, will see confirmed measles cases linked to the outbreak in Clark County before February 9, 2019?
87 forecasters	Outcomes	Resolution
	no new counties
Start: 26 Jan 2019	1 to 3	✔
Close: 9 Feb 2019	4 to 6
	7 or more
IFP 122	How many suspected cases of cholera will be reported in Yemen during the first 4 epidemiological weeks of 2019?
86 forecasters	Outcomes	Resolution
	Less than 40,000	✔
Start: 7 Jan 2019	40,000 to 55,000
Close: 31 Jan 2019	55,001 to 70,000
	More than 70,000
IFP 112	How many total Ebola cases (confirmed and probable) will be linked to the outbreak in the Democratic Republic of the Congo by January 31, 2019?
101 forecasters	Outcomes	Resolution
	Less than 700
Start: 7 Jan 2019	700 to 774	✔
Close: 31 Jan 2019	775 to 850
	More than 850
